# Supplementary material for: No Reduction in Yield of Young Robusta Coffee When Grown under Shade Trees in Ecuadorian Amazonia
Source: Life (Basel). 2022 May 29;12(6):807. doi: 10.3390/life12060807 (PMC9224700; doi:10.3390/life12060807)
Supplement: Supplementary file 1 [file life-12-00807-s001.zip]

Archive with 1 entries (1 files):
- life-1730680-supplementary.pdf
